# Supplementary material for: Impact of Different Oak Chips’ Aging on the Volatile Compounds and Sensory Characteristics of Vitis amurensis Wines
Source: Foods. 2022 Apr 14;11(8):1126. doi: 10.3390/foods11081126 (PMC9032624; doi:10.3390/foods11081126)
Supplement: Supplementary file 1 [file foods-11-01126-s001.zip]

Archive with 1 entries (1 files):
- foods-1599384-supplementary.xlsx
