# Supplementary material for: Impact of Different Oak Chips’ Aging on the Volatile Compounds and Sensory Characteristics of Vitis amurensis Wines
Source: Foods. 2022 Apr 14;11(8):1126. doi: 10.3390/foods11081126 (PMC9032624; doi:10.3390/foods11081126)
Supplement: Supplementary file 1 [file foods-11-01126-s001.zip › foods-1599384-supplementary.xlsx]

## Sheet: Table S1
Table S1 Calibration curves for quantification in this study.
Compounds	Calibration curves a	R2 b	Linear range (mg/mL)
1-pentanol	Y=4430.43X+612.43	0.9995	7.650-244.8
3-ethoxy-1-Propanol	Y=3530.15X+508.74	0.9997	4.238-135.6
1-octen-3-ol	Y=4645.01X+302.12	0.9994	7.847-251.1
phenylethyl alcohol	Y=5185.26X+220.32	0.9999	9.562-306.0
octanoic acid ,ethyl ester	Y=4627.24X+301.81	0.9997	1.646-52.68
pentadecanoic acid, 3-methybutyl ester	Y=5632.97X+276.23	0.9995	8.109-259.5
n-Decanoic acid	Y=8342.23X+1035.97	0.9997	8.304-265.7
propane-1,1,3-triethoxy	Y=3437.04X+801.28	0.9994	4.219-135.0
a X is the value of peak area ratio of a compound to the internal standard and Y represents concentration in μg/l.
b R, regression coefficient.

## Sheet: Table S2
Table S2 Quantitative standards and calibration curves for quantification of volatile compounds in this study.
Compound	RIL a	RI b	Basis of identification	Quantitative standards	Calibration curves d	R² e
Esters
Ethyl acetate	-	-	MS c	octanoic acid ,ethyl ester	Y=4627.24X+301.81	0.9997
Isopropyl acetate	-	-	MS	octanoic acid ,ethyl ester	Y=4627.24X+301.81	0.9997
3-Methylbutyl acetate	1203	1205	MS RIL	octanoic acid ,ethyl ester	Y=4627.24X+301.81	0.9997
Butanoic acid, ethyl ester	-	-	MS	octanoic acid ,ethyl ester	Y=4627.24X+301.81	0.9997
Acetic acid,hydroxy-,ethyl ester	-	-	MS	octanoic acid ,ethyl ester	Y=4627.24X+301.81	0.9997
Propanoic acid,2-hydroxy-,methyl ester	1342	1343	MS RIL	octanoic acid ,ethyl ester	Y=4627.24X+301.81	0.9997
Propanoic acid,2-hydroxy-,ethyl ester	1355	1353	MS RIL	octanoic acid ,ethyl ester	Y=4627.24X+301.81	0.9997
Ethyl(s)-(-)-lactate	1335	1332	MS RIL	octanoic acid ,ethyl ester	Y=4627.24X+301.81	0.9997
Nonanoic acid,ethyl ester	1530	1533	MS RIL	octanoic acid ,ethyl ester	Y=4627.24X+301.81	0.9997
Trans-2-hexenyl-acetate	-	-	MS	octanoic acid ,ethyl ester	Y=4627.24X+301.81	0.9997
Propanoic acid,3-methoxyl-,ethyl ester	-	-	MS	octanoic acid ,ethyl ester	Y=4627.24X+301.81	0.9997
Pentadecanoic acid, 3-methybutyl ester	-	-	MS	octanoic acid ,ethyl ester	Y=5632.97X+276.23	0.9995
Butanoic acid,diethyl ester	1641	1637	MS RIL	octanoic acid ,ethyl ester	Y=4627.24X+301.81	0.9997
Benzoic acid, ethyl ester	1653	1655	MS RIL	octanoic acid ,ethyl ester	Y=4627.24X+301.81	0.9997
Propanoic acid, 2-hydroxy-, ethyl ester	-	-	MS	octanoic acid ,ethyl ester	Y=4627.24X+301.81	0.9997
Butanedioic acid,diethyl ester	1677	1677	MS RIL	octanoic acid ,ethyl ester	Y=4627.24X+301.81	0.9997
2-Phenethyl acetate	-	-	MS	octanoic acid ,ethyl ester	Y=4627.24X+301.81	0.9997
Methyl dihydrojasmonate	-	-	MS	octanoic acid ,ethyl ester	Y=4627.24X+301.81	0.9997
Butanoic acid, hydroxy-, diethyl ester	-	-	MS	octanoic acid ,ethyl ester	Y=4627.24X+301.81	0.9997
Ethyl 3-methylbutyl succinate	-	-	MS	octanoic acid ,ethyl ester	Y=4627.24X+301.81	0.9997
Tetradecanoic acid,ethyl ester	2065	2064	MS RIL	pentadecanoic acid, 3-methybutyl ester	Y=5632.97X+276.23	0.9995
Hexadecanoic acid,methyl ester	2274	2271	MS RIL	pentadecanoic acid, 3-methybutyl ester	Y=5632.97X+276.23	0.9995
Ethyl hydrogen succinate	-	-	MS	octanoic acid ,ethyl ester	Y=4627.24X+301.81	0.9997
Hexadecanoic acid ,2-hydroxyethyl ester	-	-	MS	pentadecanoic acid, 3-methybutyl ester	Y=5632.97X+276.23	0.9995
Alcohols
1-Propanol	-	-	MS	1-pentanol	Y=4430.43X+612.43	0.9995
1-Butanol	1147	1148	MS RIL	1-pentanol	Y=4430.43X+612.43	0.9995
1-Butanol,3-methyl-	1208	1211	MS RIL	1-pentanol	Y=4430.43X+612.43	0.9995
2-Pentanol	-	-	MS	1-pentanol	Y=4430.43X+612.43	0.9995
1-Pentanol	1249	1248	MS RIL	1-pentanol	Y=4430.43X+612.43	0.9995
4-Methylpentanol	1296	1293	MS RIL	1-pentanol	Y=4430.43X+612.43	0.9995
1-Hexanol	1343	1342	MS RIL	1-pentanol	Y=4430.43X+612.43	0.9995
1-Hexen-3-ol	1362	1363	MS RIL	1-octen-3-ol	Y=4645.01X+302.12	0.9994
1-Propanol,3-ethoxy-	1370	1367	MS RIL	1-Propanol,3-ethoxy-	Y=3530.15X+508.74	0.9997
2-Hexen-1-ol	-	-	MS	1-octen-3-ol	Y=4645.01X+302.12	0.9994
3-Hexen-1-ol，(E)-	1352	1353	MS RIL	1-octen-3-ol	Y=4645.01X+302.12	0.9994
1-Octen-3-ol	-	-	MS RIL	1-octen-3-ol	Y=4645.01X+302.12	0.9994
3-Hexen-1-ol,(Z)-	1374	1372	MS RIL	1-octen-3-ol	Y=4645.01X+302.12	0.9994
1-Heptanol	1484	1485	MS RIL	1-pentanol	Y=4430.43X+612.43	0.9995
2,3-Butanediol,[R-(R*,R*)]-	1576	1578	MS RIL	3-ethoxy-1-Propano	Y=3530.15X+508.74	0.9997
2-Octen-1-ol,(E)	-	-	MS	1-octen-3-ol	Y=4645.01X+302.12	0.9994
À-terpineol	1694	1694	MS RIL	1-pentanol	Y=4430.43X+612.43	0.9995
3-(Methylthio) propanol	1714	1712	MS RIL	1-pentanol	Y=4430.43X+612.43	0.9995
Benzyl alcohol	1912	1910	MS RIL	phenylethyl alcohol	Y=5185.26X+220.32	0.9999
Phenylethyl alcohol	-	-	MS	phenylethyl alcohol	Y=5185.26X+220.32	0.9999
Benzeneethanol,4-hydroxy-	2965	2968	MS RIL	phenylethyl alcohol	Y=5185.26X+220.32	0.9999
Acids
Acetic acid	1434	1437	MS RIL	n-Decanoic acid	Y=8342.23X+1035.97	0.9997
Butyric acid	-	-	MS	n-Decanoic acid	Y=8342.23X+1035.97	0.9997
Pentanoic acid	1686	1684	MS RIL	n-Decanoic acid	Y=8342.23X+1035.97	0.9997
Hexanoic acid	1862	1863	MS RIL	n-Decanoic acid	Y=8342.23X+1035.97	0.9997
n-Decanoic acid	2290	2289	MS RIL	n-Decanoic acid	Y=8342.23X+1035.97	0.9997
n-Hexadecanoic acid	2975	2972	MS RIL	n-Decanoic acid	Y=8342.23X+1035.97	0.9997
Aldehydes
Furfural	1462	1460	MS RIL	3-ethoxy-1-Propanol	Y=3530.15X+508.74	0.9997
2-Furancarboxaldehyde,5-methyl-	1566	1565	MS RIL	3-ethoxy-1-Propanol	Y=3530.15X+508.74	0.9997
Alkyls
Undecane	-	-	MS	propane-1,1,3-triethoxy	Y=3437.04X+801.28	0.9994
Tetradecane	-	-	MS	propane-1,1,3-triethoxy	Y=3437.04X+801.28	0.9994
Heptadecane	1720	1718	MS RIL	propane-1,1,3-triethoxy	Y=3437.04X+801.28	0.9994
Pentadecane	1677	1675	MS RIL	propane-1,1,3-triethoxy	Y=3437.04X+801.28	0.9994
Heptadecane,9-hexyl-	-	-	MS	propane-1,1,3-triethoxy	Y=3437.04X+801.28	0.9994
Eicosane,2-methyl-	-	-	MS	propane-1,1,3-triethoxy	Y=3437.04X+801.28	0.9994
Volatile phenols
Phenol,2-methoxy-	-	-	MS	phenylethyl alcohol	Y=5185.26X+220.32	0.9999
Phenol, 4-ethyl-	-	-	MS	phenylethyl alcohol	Y=5185.26X+220.32	0.9999
Phenol, 4-ethyl-2-methoxy-	-	-	MS	phenylethyl alcohol	Y=5185.26X+220.32	0.9999
4-Viny phenol	-	-	MS	phenylethyl alcohol	Y=5185.26X+220.32	0.9999
Phenol, 2,6-dimenthoxy-	2271	2268	MS RIL	phenylethyl alcohol	Y=5185.26X+220.32	0.9999
DL-a-Phenyllactic acid	-	-	MS	phenylethyl alcohol	Y=5185.26X+220.32	0.9999
2,4-Di-tert-butylphenol	-	-	MS	phenylethyl alcohol	Y=5185.26X+220.32	0.9999
2,3-Dimethylphenol	-	-	MS	phenylethyl alcohol	Y=5185.26X+220.32	0.9999
a RIL=compounds were identified by RI from the literature;
b RI=retention index;
cMS=compounds were identified by MS spectra;
d y, concentration in μg/l; x, peak area ratio of a compound to the internal standard (2 - octanol);
e Regression coefficient.

## Sheet: Table S3
Table S3 Electronic tongue data of wine made from Vitis amurensis（n=3）.
	Sourness	Sweetness	Bitterness	Saltiness	Astringency	Umami	Richness	After-astringency	After-bitterness
Control	14.7	23.47	-3.93	28.13	3.97	-20.27	-5.31	-8.31	-7.5
Control	14.91	28.08	-4.13	28.34	3.51	-20.43	-5.27	-8.21	-7.25
Control	14.89	32.73	-3.71	28.05	3.89	-20.19	-5.07	-7.91	-6.9
NFr	7.74	15.69	-1.81	28.6	5.12	-21.01	-5.12	-7.76	-5.64
NFr	8.62	21.42	-1.72	28.23	4.91	-21	-4.99	-7.65	-5.49
NFr	8.59	29.93	-1.2	28.07	5.46	-20.73	-4.7	-7.57	-5.25
MFr	14.14	14.55	-1.77	28.49	4.73	-21.05	-5.2	-7.89	-6
MFr	14.39	21.19	-1.84	28.39	4.45	-21.22	-5.02	-7.73	-5.74
MFr	14.5	28.38	-1.22	28.3	5.11	-21	-4.77	-7.42	-5.42
HFr	14.33	18.61	-1.69	27.26	4.3	-21.87	-4.71	-7.78	-5.39
HFr	14.47	24.02	-1.7	27.38	3.9	-22.16	-4.78	-7.5	-4.91
HFr	14.7	29.21	-0.89	27.07	4.81	-21.41	-4.18	-7.14	-4.45
MCh	7.03	15.51	-1.24	25.06	1.85	-23.72	-3.41	-7.75	-4.95
MCh	8.11	21.86	-1.31	25.9	1.49	-23.91	-3.52	-7.67	-4.6
MCh	7.99	31.13	-0.23	25.33	2.62	-23.28	-2.96	-7.41	-4.06
HCh	6.59	16.27	-2.36	28.92	4.77	-21.21	-4.97	-7.59	-5.69
HCh	7.87	23.2	-2.12	28.66	4.95	-20.76	-4.56	-7.25	-5.35
HCh	7.79	31.52	-1.48	28.27	5.56	-20.65	-4.3	-7.23	-5.12
MAm	15.32	15.77	-2.97	28.52	4.1	-20.34	-5.22	-7.88	-6.32
MAm	15.56	21.63	-3.36	28.27	3.65	-20.98	-5.43	-7.91	-6.43
MAm	15.47	30.36	-2.43	28.06	4.69	-20.32	-4.92	-7.57	-6
NFr: MFr	7.95	35.87	0.4	26.82	6.39	-19.3	-1.33	-6.39	-3.2
NFr: MFr	8.09	48.8	0.83	27.06	6.77	-18.27	-0.66	-6.06	-2.86
NFr: MFr	7.16	67.71	1.32	25.8	7.45	-19.06	-1.64	-6.17	-2.8
NFr: HFr	7.34	29.32	0.1	27.58	6.32	-17.39	-1.69	-6.59	-4.03
NFr: HFr	8.35	35.92	0.7	28.11	6.95	-16.48	-0.9	-6.22	-3.6
NFr: HFr	7.72	47.54	1.51	27.33	8.13	-16.34	-1.22	-5.7	-3.08
NFr: MCh	3.42	53.96	0.12	26.63	7.8	-14.14	2.43	-6.21	-2.19
NFr: MCh	3.55	66.49	0.5	26.18	7.69	-14.74	2.32	-6.59	-2.29
NFr: MCh	3.69	79.18	0.71	25.6	7.57	-14.79	2.12	-6.61	-2.18
NFr: HCh	5.01	56.32	-0.49	26.82	7.68	-12.91	2.18	-6.45	-3.26
NFr: HCh	4.99	68.91	-0.18	26.41	7.88	-13.13	1.91	-6.49	-3.13
NFr: HCh	5.04	80.18	-0.04	26.13	7.78	-13.01	1.78	-6.68	-3.16
NFr: MAm	10.73	41.83	0.03	27.64	6.67	-18.07	-1.5	-6.53	-3.79
NFr: MAm	11.01	55.02	0.56	27.56	7.3	-17.03	-1.04	-6.18	-3.44
NFr: MAm	11.32	75.98	0.72	26.13	7.67	-18.4	-2.37	-6.02	-3.06
MFr: HFr	7.56	16.54	-1.03	27.36	4.25	-22.36	-4.52	-7.56	-4.77
MFr: HFr	8.72	22.98	-0.6	27	4.32	-21.71	-4.12	-7.38	-4.45
MFr: HFr	8.36	32.83	0.24	26.77	5.19	-21.59	-3.83	-7.32	-4.12
MFr: MCh	5.72	38.05	0.03	27.91	6.31	-16.94	-1.21	-6.39	-3.71
MFr: MCh	5.99	50.33	0.36	27.87	6.61	-16.37	-0.91	-6.21	-3.57
MFr: MCh	6.15	69.3	0.93	26.57	7.47	-17.44	-1.95	-6.08	-3.24
MFr: HCh	3.61	42.72	0.79	26.91	7.31	-12.48	-0.65	-4.81	-2.56
MFr: HCh	3.79	54.49	0.94	26.48	7.35	-12	-0.24	-4.35	-2.06
MFr: HCh	3.93	72.88	0.98	26.78	7.92	-13.3	-1.4	-4.39	-1.88
MFr: MAm	8.55	36.85	-0.71	27.95	6.69	-17.52	-1.61	-6.41	-4.07
MFr: MAm	9	47.96	0.01	28.17	7.35	-16.91	-1.09	-6.07	-3.72
MFr: MAm	8.18	66.19	0.34	27.02	7.97	-17.78	-2.07	-6.33	-3.92
HFr: MCh	9.08	29.9	-0.67	27.58	6.02	-17.54	-1.73	-6.47	-4.05
HFr: MCh	10.01	39.17	-0.08	27.93	6.59	-16.68	-1.05	-6.37	-3.96
HFr: MCh	9.33	48.38	0.32	27.11	7.42	-17.05	-1.64	-6.12	-3.72
HFr: HCh	8.06	29.53	0.62	26.45	6.35	-18.96	-1.17	-6.45	-3.24
HFr: HCh	8.58	38.38	1.03	26.72	6.74	-18.2	-0.62	-6.33	-3.03
HFr: HCh	7.77	49.75	1.53	25.56	7.51	-18.96	-1.37	-6.15	-2.78
HFr: MAm	8.21	26.92	-1.06	26.96	5.32	-18.52	-1.9	-6.77	-4.14
HFr: MAm	9.33	35	-0.34	27.45	6.06	-17.58	-1.25	-6.42	-3.74
HFr: MAm	8.89	44.55	0.33	27	6.98	-17.08	-1.22	-5.94	-3.27
MCh: HCh	3.97	58.26	0.14	26.91	7.92	-12.36	2.39	-6.22	-2.77
MCh: HCh	4.08	71.64	0.31	26.39	7.79	-12.77	2.01	-6.65	-2.99
MCh: HCh	3.96	81.15	0.46	26.01	7.85	-12.35	2.04	-6.39	-2.78
MCh: MAm	3.88	41.78	-3.06	27.12	3.93	-17.12	-1.35	-6.53	-4.04
MCh: MAm	3.94	56.56	-2.9	26.75	4.17	-16.88	-1.34	-6.54	-4.05
MCh: MAm	4.16	75.61	-1.89	25.63	5.34	-17.04	-2.01	-6.03	-3.32
HCh: MAm	3.8	52.9	0.49	26.32	7.95	-13.96	2.87	-6.14	-2.01
HCh: MAm	3.8	65.05	0.75	25.96	7.74	-14.59	2.6	-6.55	-2.06
HCh: MAm	4	79.46	1.37	25.49	8.13	-14.17	2.64	-6.39	-1.81
